# Supplementary material for: Using semantics to scale up evidence-based chemical risk-assessments
Source: PLoS One. 2021 Dec 15;16(12):e0260712. doi: 10.1371/journal.pone.0260712 (PMC8673667; doi:10.1371/journal.pone.0260712)
Supplement: S2 Appendix — (XLSX) [file pone.0260712.s002.xlsx]

## Sheet: Sheet1
Cell Proliferation						Cell Death						Cell
CHEMID	Evidence	PMIDNM	PMID	FREQNM	FREQ	CHEMID	Evidence	PMIDNM	PMID	FREQNM	FREQ	CHEMID	Evidence	PMIDNM	PMID	FREQNM	FREQ		KEY
1	A	1(n=46)	28	1(n=69)	39	1	A	1(n=51)	24	1(n=120)	35	1	A	1(n=183)	88	1(n=308)	126
1	C	1(n=46)	6	1(n=69)	6	1	B	1(n=51)	2	1(n=120)	2	1	B	1(n=183)	1	1(n=308)	1		CHEMID	Chemical identifier (see table 4 in the paper)
1	D	1(n=46)	1	1(n=69)	1	1	C	1(n=51)	7	1(n=120)	7	1	C	1(n=183)	52	1(n=308)	66		PMIDNM	Total number of abstracts
1	F	1(n=46)	20	1(n=69)	23	1	F	1(n=51)	43	1(n=120)	76	1	D	1(n=183)	10	1(n=308)	10		Evidence
2	A	2(n=9)	4	2(n=12)	4	2	A	2(n=6)	1	2(n=9)	1	1	F	1(n=183)	84	1(n=308)	105		A	Refute
2	D	2(n=9)	2	2(n=12)	2	2	C	2(n=6)	1	2(n=9)	1	2	A	2(n=49)	18	2(n=65)	20		B	Negated Refute
2	F	2(n=9)	5	2(n=12)	6	2	E	2(n=6)	1	2(n=9)	1	2	C	2(n=49)	13	2(n=65)	15		C	Neutral
3	A	3(n=633)	411	3(n=860)	515	2	F	2(n=6)	5	2(n=9)	6	2	D	2(n=49)	1	2(n=65)	1		D	Negated Neutral
3	B	3(n=633)	4	3(n=860)	4	3	A	3(n=528)	145	3(n=1,016)	189	2	F	2(n=49)	24	2(n=65)	29		E	Negated Support
3	C	3(n=633)	117	3(n=860)	130	3	B	3(n=528)	3	3(n=1,016)	3	3	A	3(n=2,170)	1070	3(n=3,908)	1611		F	Support
3	D	3(n=633)	10	3(n=860)	10	3	C	3(n=528)	66	3(n=1,016)	76	3	B	3(n=2,170)	19	3(n=3,908)	20		PMID	Number of abstracts for the given evidence type
3	E	3(n=633)	3	3(n=860)	3	3	D	3(n=528)	10	3(n=1,016)	10	3	C	3(n=2,170)	763	3(n=3,908)	975		FREQNM	Total number of explicit or observational claims
3	F	3(n=633)	171	3(n=860)	198	3	E	3(n=528)	14	3(n=1,016)	15	3	D	3(n=2,170)	76	3(n=3,908)	83		FREQ	Number of explicit or observational claims for the given evidence type
4	A	4(n=677)	441	4(n=1,073)	590	3	F	3(n=528)	443	3(n=1,016)	723	3	E	3(n=2,170)	24	3(n=3,908)	30
4	B	4(n=677)	9	4(n=1,073)	10	4	A	4(n=1,332)	441	4(n=3,296)	610	3	F	3(n=2,170)	869	3(n=3,908)	1189
4	C	4(n=677)	128	4(n=1,073)	146	4	B	4(n=1,332)	14	4(n=3,296)	16	4	A	4(n=2,338)	1255	4(n=4,320)	1817
4	D	4(n=677)	18	4(n=1,073)	20	4	C	4(n=1,332)	240	4(n=3,296)	280	4	B	4(n=2,338)	23	4(n=4,320)	23
4	E	4(n=677)	5	4(n=1,073)	5	4	D	4(n=1,332)	35	4(n=3,296)	43	4	C	4(n=2,338)	759	4(n=4,320)	1014
4	F	4(n=677)	222	4(n=1,073)	302	4	E	4(n=1,332)	23	4(n=3,296)	23	4	D	4(n=2,338)	85	4(n=4,320)	105
5	A	5(n=232)	103	5(n=328)	130	4	F	4(n=1,332)	1156	4(n=3,296)	2324	4	E	4(n=2,338)	13	4(n=4,320)	14
5	B	5(n=232)	4	5(n=328)	4	5	A	5(n=166)	70	5(n=378)	96	4	F	4(n=2,338)	956	4(n=4,320)	1347
5	C	5(n=232)	49	5(n=328)	51	5	B	5(n=166)	3	5(n=378)	3	5	A	5(n=852)	298	5(n=1,451)	388
5	D	5(n=232)	6	5(n=328)	6	5	C	5(n=166)	34	5(n=378)	38	5	B	5(n=852)	14	5(n=1,451)	14
5	E	5(n=232)	4	5(n=328)	4	5	D	5(n=166)	3	5(n=378)	3	5	C	5(n=852)	326	5(n=1,451)	442
5	F	5(n=232)	100	5(n=328)	133	5	E	5(n=166)	6	5(n=378)	6	5	D	5(n=852)	32	5(n=1,451)	33
6	A	6(n=399)	167	6(n=593)	204	5	F	5(n=166)	132	5(n=378)	232	5	E	5(n=852)	8	5(n=1,451)	8
6	B	6(n=399)	8	6(n=593)	10	6	A	6(n=343)	125	6(n=776)	181	5	F	5(n=852)	408	5(n=1,451)	566
6	C	6(n=399)	103	6(n=593)	116	6	B	6(n=343)	7	6(n=776)	7	6	A	6(n=1,908)	722	6(n=3,521)	997
6	D	6(n=399)	21	6(n=593)	22	6	C	6(n=343)	81	6(n=776)	96	6	B	6(n=1,908)	20	6(n=3,521)	24
6	E	6(n=399)	12	6(n=593)	12	6	D	6(n=343)	7	6(n=776)	7	6	C	6(n=1,908)	844	6(n=3,521)	1226
6	F	6(n=399)	171	6(n=593)	229	6	E	6(n=343)	5	6(n=776)	5	6	D	6(n=1,908)	98	6(n=3,521)	112
7	A	7(n=355)	123	7(n=577)	154	6	F	6(n=343)	269	6(n=776)	480	6	E	6(n=1,908)	29	6(n=3,521)	31
7	B	7(n=355)	3	7(n=577)	3	7	A	7(n=233)	73	7(n=433)	96	6	F	6(n=1,908)	830	6(n=3,521)	1131
7	C	7(n=355)	89	7(n=577)	99	7	B	7(n=233)	1	7(n=433)	1	7	A	7(n=1,112)	562	7(n=1,995)	807
7	D	7(n=355)	16	7(n=577)	17	7	C	7(n=233)	52	7(n=433)	59	7	B	7(n=1,112)	15	7(n=1,995)	15
7	E	7(n=355)	7	7(n=577)	7	7	D	7(n=233)	4	7(n=433)	4	7	C	7(n=1,112)	406	7(n=1,995)	558
7	F	7(n=355)	209	7(n=577)	297	7	E	7(n=233)	5	7(n=433)	5	7	D	7(n=1,112)	75	7(n=1,995)	86
8	A	8(n=550)	248	8(n=792)	307	7	F	7(n=233)	171	7(n=433)	268	7	E	7(n=1,112)	4	7(n=1,995)	4
8	B	8(n=550)	7	8(n=792)	7	8	A	8(n=946)	374	8(n=2,240)	581	7	F	7(n=1,112)	368	7(n=1,995)	525
8	C	8(n=550)	145	8(n=792)	155	8	B	8(n=946)	10	8(n=2,240)	11	8	A	8(n=3,867)	1769	8(n=6,755)	2572
8	D	8(n=550)	34	8(n=792)	37	8	C	8(n=946)	223	8(n=2,240)	266	8	B	8(n=3,867)	32	8(n=6,755)	35
8	E	8(n=550)	4	8(n=792)	4	8	D	8(n=946)	21	8(n=2,240)	24	8	C	8(n=3,867)	1540	8(n=6,755)	2023
8	F	8(n=550)	214	8(n=792)	282	8	E	8(n=946)	16	8(n=2,240)	18	8	D	8(n=3,867)	184	8(n=6,755)	215
9	A	9(n=271)	136	9(n=418)	203	8	F	8(n=946)	747	8(n=2,240)	1340	8	E	8(n=3,867)	29	8(n=6,755)	29
9	B	9(n=271)	7	9(n=418)	8	9	A	9(n=258)	60	9(n=448)	70	8	F	8(n=3,867)	1415	8(n=6,755)	1881
9	C	9(n=271)	66	9(n=418)	76	9	C	9(n=258)	67	9(n=448)	78	9	A	9(n=1,094)	474	9(n=1,710)	648
9	D	9(n=271)	8	9(n=418)	8	9	E	9(n=258)	5	9(n=448)	5	9	B	9(n=1,094)	14	9(n=1,710)	14
9	E	9(n=271)	7	9(n=418)	7	9	F	9(n=258)	192	9(n=448)	295	9	C	9(n=1,094)	357	9(n=1,710)	441
9	F	9(n=271)	95	9(n=418)	116	10	A	10(n=1,663)	883	10(n=4,427)	1425	9	D	9(n=1,094)	60	9(n=1,710)	67
10	A	10(n=1,522)	844	10(n=2,411)	1111	10	B	10(n=1,663)	54	10(n=4,427)	60	9	E	9(n=1,094)	5	9(n=1,710)	5
10	B	10(n=1,522)	35	10(n=2,411)	42	10	C	10(n=1,663)	326	10(n=4,427)	410	9	F	9(n=1,094)	410	9(n=1,710)	535
10	C	10(n=1,522)	310	10(n=2,411)	363	10	D	10(n=1,663)	52	10(n=4,427)	59	10	A	10(n=6,855)	3608	10(n=13,377)	5411
10	D	10(n=1,522)	77	10(n=2,411)	85	10	E	10(n=1,663)	43	10(n=4,427)	46	10	B	10(n=6,855)	168	10(n=13,377)	187
10	E	10(n=1,522)	19	10(n=2,411)	19	10	F	10(n=1,663)	1205	10(n=4,427)	2427	10	C	10(n=6,855)	1984	10(n=13,377)	2516
10	F	10(n=1,522)	611	10(n=2,411)	791	11	A	11(n=117)	38	11(n=219)	49	10	D	10(n=6,855)	411	10(n=13,377)	471
11	A	11(n=68)	46	11(n=103)	58	11	C	11(n=117)	15	11(n=219)	15	10	E	10(n=6,855)	56	10(n=13,377)	63
11	B	11(n=68)	1	11(n=103)	1	11	D	11(n=117)	2	11(n=219)	2	10	F	10(n=6,855)	3069	10(n=13,377)	4729
11	C	11(n=68)	11	11(n=103)	13	11	E	11(n=117)	2	11(n=219)	2	11	A	11(n=199)	91	11(n=347)	133
11	D	11(n=68)	2	11(n=103)	2	11	F	11(n=117)	89	11(n=219)	151	11	B	11(n=199)	3	11(n=347)	3
11	F	11(n=68)	22	11(n=103)	29	12	A	12(n=315)	109	12(n=590)	157	11	C	11(n=199)	82	11(n=347)	102
12	A	12(n=501)	219	12(n=743)	274	12	B	12(n=315)	3	12(n=590)	3	11	D	11(n=199)	16	11(n=347)	17
12	B	12(n=501)	4	12(n=743)	6	12	C	12(n=315)	58	12(n=590)	67	11	F	11(n=199)	67	11(n=347)	92
12	C	12(n=501)	96	12(n=743)	110	12	D	12(n=315)	7	12(n=590)	7	12	A	12(n=1,008)	403	12(n=1,668)	522
12	D	12(n=501)	17	12(n=743)	17	12	E	12(n=315)	3	12(n=590)	3	12	B	12(n=1,008)	9	12(n=1,668)	9
12	E	12(n=501)	9	12(n=743)	9	12	F	12(n=315)	227	12(n=590)	353	12	C	12(n=1,008)	363	12(n=1,668)	487
12	F	12(n=501)	256	12(n=743)	327	13	A	13(n=112)	44	13(n=231)	72	12	D	12(n=1,008)	35	12(n=1,668)	38
13	A	13(n=272)	112	13(n=453)	151	13	C	13(n=112)	29	13(n=231)	34	12	E	12(n=1,008)	9	12(n=1,668)	10
13	B	13(n=272)	4	13(n=453)	4	13	D	13(n=112)	7	13(n=231)	8	12	F	12(n=1,008)	472	12(n=1,668)	602
13	C	13(n=272)	67	13(n=453)	79	13	E	13(n=112)	1	13(n=231)	2	13	A	13(n=896)	385	13(n=1,606)	551
13	D	13(n=272)	9	13(n=453)	9	13	F	13(n=112)	74	13(n=231)	115	13	B	13(n=896)	8	13(n=1,606)	8
13	E	13(n=272)	6	13(n=453)	6	14	A	14(n=21)	5	14(n=38)	7	13	C	13(n=896)	380	13(n=1,606)	491
13	F	13(n=272)	161	13(n=453)	204	14	B	14(n=21)	1	14(n=38)	1	13	D	13(n=896)	61	13(n=1,606)	68
14	A	14(n=78)	30	14(n=100)	35	14	C	14(n=21)	3	14(n=38)	3	13	E	13(n=896)	9	13(n=1,606)	9
14	C	14(n=78)	19	14(n=100)	19	14	E	14(n=21)	1	14(n=38)	1	13	F	13(n=896)	338	13(n=1,606)	479
14	D	14(n=78)	2	14(n=100)	2	14	F	14(n=21)	15	14(n=38)	26	14	A	14(n=344)	110	14(n=507)	146
14	F	14(n=78)	35	14(n=100)	44	15	A	15(n=652)	257	15(n=1,008)	319	14	B	14(n=344)	3	14(n=507)	4
15	A	15(n=683)	282	15(n=939)	343	15	B	15(n=652)	3	15(n=1,008)	3	14	C	14(n=344)	148	14(n=507)	179
15	B	15(n=683)	7	15(n=939)	7	15	C	15(n=652)	145	15(n=1,008)	169	14	D	14(n=344)	11	14(n=507)	11
15	C	15(n=683)	156	15(n=939)	173	15	D	15(n=652)	9	15(n=1,008)	10	14	E	14(n=344)	3	14(n=507)	3
15	D	15(n=683)	17	15(n=939)	17	15	E	15(n=652)	9	15(n=1,008)	10	14	F	14(n=344)	127	14(n=507)	164
15	E	15(n=683)	12	15(n=939)	12	15	F	15(n=652)	349	15(n=1,008)	497	15	A	15(n=4,715)	1970	15(n=7,428)	2645
15	F	15(n=683)	306	15(n=939)	387	16	A	16(n=265)	120	16(n=816)	183	15	B	15(n=4,715)	63	15(n=7,428)	66
16	A	16(n=105)	56	16(n=176)	79	16	B	16(n=265)	11	16(n=816)	11	15	C	15(n=4,715)	1675	15(n=7,428)	2083
16	B	16(n=105)	2	16(n=176)	2	16	C	16(n=265)	71	16(n=816)	89	15	D	15(n=4,715)	169	15(n=7,428)	187
16	C	16(n=105)	28	16(n=176)	34	16	D	16(n=265)	15	16(n=816)	18	15	E	15(n=4,715)	39	15(n=7,428)	42
16	D	16(n=105)	3	16(n=176)	4	16	E	16(n=265)	10	16(n=816)	10	15	F	15(n=4,715)	1742	15(n=7,428)	2405
16	F	16(n=105)	42	16(n=176)	57	16	F	16(n=265)	220	16(n=816)	505	16	A	16(n=349)	161	16(n=629)	247
17	A	17(n=1,096)	622	17(n=1,873)	846	17	A	17(n=856)	337	17(n=2,106)	469	16	B	16(n=349)	6	16(n=629)	6
17	B	17(n=1,096)	15	17(n=1,873)	15	17	B	17(n=856)	15	17(n=2,106)	15	16	C	16(n=349)	118	16(n=629)	146
17	C	17(n=1,096)	253	17(n=1,873)	295	17	C	17(n=856)	196	17(n=2,106)	255	16	D	16(n=349)	30	16(n=629)	34
17	D	17(n=1,096)	32	17(n=1,873)	34	17	D	17(n=856)	30	17(n=2,106)	33	16	E	16(n=349)	4	16(n=629)	7
17	E	17(n=1,096)	15	17(n=1,873)	15	17	E	17(n=856)	22	17(n=2,106)	27	16	F	16(n=349)	146	16(n=629)	189
17	F	17(n=1,096)	486	17(n=1,873)	668	17	F	17(n=856)	677	17(n=2,106)	1307	17	A	17(n=3,182)	1414	17(n=5,995)	2013
18	A	18(n=284)	199	18(n=388)	237	18	A	18(n=448)	122	18(n=904)	157	17	B	17(n=3,182)	36	17(n=5,995)	37
18	B	18(n=284)	4	18(n=388)	4	18	B	18(n=448)	3	18(n=904)	3	17	C	17(n=3,182)	1009	17(n=5,995)	1314
18	C	18(n=284)	76	18(n=388)	84	18	C	18(n=448)	65	18(n=904)	75	17	D	17(n=3,182)	207	17(n=5,995)	240
18	D	18(n=284)	8	18(n=388)	9	18	D	18(n=448)	5	18(n=904)	5	17	E	17(n=3,182)	37	17(n=5,995)	38
18	E	18(n=284)	3	18(n=388)	3	18	E	18(n=448)	8	18(n=904)	8	17	F	17(n=3,182)	1618	17(n=5,995)	2353
18	F	18(n=284)	46	18(n=388)	51	18	F	18(n=448)	387	18(n=904)	656	18	A	18(n=754)	459	18(n=1,343)	698
19	A	19(n=151)	87	19(n=192)	105	19	A	19(n=144)	25	19(n=274)	39	18	B	18(n=754)	8	18(n=1,343)	9
19	B	19(n=151)	2	19(n=192)	3	19	B	19(n=144)	2	19(n=274)	2	18	C	18(n=754)	202	18(n=1,343)	274
19	C	19(n=151)	39	19(n=192)	41	19	C	19(n=144)	25	19(n=274)	27	18	D	18(n=754)	33	18(n=1,343)	38
19	D	19(n=151)	2	19(n=192)	2	19	D	19(n=144)	1	19(n=274)	1	18	E	18(n=754)	4	18(n=1,343)	7
19	E	19(n=151)	1	19(n=192)	1	19	E	19(n=144)	3	19(n=274)	3	18	F	18(n=754)	247	18(n=1,343)	317
19	F	19(n=151)	32	19(n=192)	40	19	F	19(n=144)	115	19(n=274)	202	19	A	19(n=460)	209	19(n=727)	283
20	A	20(n=50)	11	20(n=82)	14	20	A	20(n=42)	33	20(n=160)	69	19	B	19(n=460)	5	19(n=727)	5
20	B	20(n=50)	1	20(n=82)	1	20	B	20(n=42)	4	20(n=160)	5	19	C	19(n=460)	146	19(n=727)	180
20	C	20(n=50)	14	20(n=82)	18	20	C	20(n=42)	5	20(n=160)	9	19	D	19(n=460)	26	19(n=727)	29
20	E	20(n=50)	1	20(n=82)	1	20	D	20(n=42)	6	20(n=160)	6	19	E	19(n=460)	6	19(n=727)	7
20	F	20(n=50)	29	20(n=82)	48	20	E	20(n=42)	2	20(n=160)	2	19	F	19(n=460)	170	19(n=727)	223
21	A	21(n=309)	144	21(n=466)	189	20	F	20(n=42)	27	20(n=160)	69	20	A	20(n=60)	13	20(n=99)	20
21	B	21(n=309)	4	21(n=466)	4	21	A	21(n=473)	215	21(n=1,244)	302	20	C	20(n=60)	30	20(n=99)	38
21	C	21(n=309)	82	21(n=466)	87	21	B	21(n=473)	16	21(n=1,244)	17	20	D	20(n=60)	4	20(n=99)	5
21	D	21(n=309)	9	21(n=466)	9	21	C	21(n=473)	108	21(n=1,244)	130	20	F	20(n=60)	29	20(n=99)	36
21	E	21(n=309)	3	21(n=466)	6	21	D	21(n=473)	15	21(n=1,244)	17	21	A	21(n=1,769)	755	21(n=3,218)	1024
21	F	21(n=309)	130	21(n=466)	171	21	E	21(n=473)	7	21(n=1,244)	7	21	B	21(n=1,769)	27	21(n=3,218)	27
22	A	22(n=312)	101	22(n=492)	136	21	F	21(n=473)	379	21(n=1,244)	771	21	C	21(n=1,769)	652	21(n=3,218)	802
22	B	22(n=312)	3	22(n=492)	4	22	A	22(n=265)	85	22(n=563)	139	21	D	21(n=1,769)	81	21(n=3,218)	86
22	C	22(n=312)	68	22(n=492)	80	22	B	22(n=265)	8	22(n=563)	9	21	E	21(n=1,769)	15	21(n=3,218)	17
22	D	22(n=312)	9	22(n=492)	11	22	C	22(n=265)	81	22(n=563)	105	21	F	21(n=1,769)	851	21(n=3,218)	1262
22	E	22(n=312)	7	22(n=492)	7	22	D	22(n=265)	19	22(n=563)	20	22	A	22(n=1,255)	463	22(n=2,067)	623
22	F	22(n=312)	188	22(n=492)	254	22	E	22(n=265)	13	22(n=563)	13	22	B	22(n=1,255)	13	22(n=2,067)	18
23	A	23(n=4,794)	2752	23(n=7,040)	3493	22	F	22(n=265)	172	22(n=563)	277	22	C	22(n=1,255)	472	22(n=2,067)	592
23	B	23(n=4,794)	69	23(n=7,040)	72	23	A	23(n=5,750)	2304	23(n=12,653)	3291	22	D	22(n=1,255)	73	22(n=2,067)	83
23	C	23(n=4,794)	1004	23(n=7,040)	1132	23	B	23(n=5,750)	69	23(n=12,653)	75	22	E	22(n=1,255)	17	22(n=2,067)	19
23	D	23(n=4,794)	189	23(n=7,040)	199	23	C	23(n=5,750)	1058	23(n=12,653)	1317	22	F	22(n=1,255)	548	22(n=2,067)	732
23	E	23(n=4,794)	40	23(n=7,040)	43	23	D	23(n=5,750)	158	23(n=12,653)	170	23	A	23(n=20,402)	9757	23(n=35,289)	13843
23	F	23(n=4,794)	1694	23(n=7,040)	2101	23	E	23(n=5,750)	127	23(n=12,653)	136	23	B	23(n=20,402)	254	23(n=35,289)	268
24	A	24(n=207)	60	24(n=275)	69	23	F	23(n=5,750)	4408	23(n=12,653)	7664	23	C	23(n=20,402)	6851	23(n=35,289)	8534
24	B	24(n=207)	2	24(n=275)	2	24	A	24(n=118)	23	24(n=174)	34	23	D	23(n=20,402)	1130	23(n=35,289)	1299
24	C	24(n=207)	61	24(n=275)	74	24	B	24(n=118)	1	24(n=174)	1	23	E	23(n=20,402)	107	23(n=35,289)	116
24	D	24(n=207)	14	24(n=275)	14	24	C	24(n=118)	26	24(n=174)	29	23	F	23(n=20,402)	8355	23(n=35,289)	11229
24	E	24(n=207)	2	24(n=275)	2	24	D	24(n=118)	5	24(n=174)	6	24	A	24(n=1,188)	403	24(n=2,049)	522
24	F	24(n=207)	97	24(n=275)	114	24	E	24(n=118)	3	24(n=174)	4	24	B	24(n=1,188)	16	24(n=2,049)	16
25	A	25(n=181)	140	25(n=302)	203	24	F	24(n=118)	81	24(n=174)	100	24	C	24(n=1,188)	552	24(n=2,049)	734
25	B	25(n=181)	1	25(n=302)	1	25	A	25(n=274)	93	25(n=704)	136	24	D	24(n=1,188)	58	24(n=2,049)	65
25	C	25(n=181)	47	25(n=302)	54	25	B	25(n=274)	3	25(n=704)	3	24	E	24(n=1,188)	14	24(n=2,049)	15
25	D	25(n=181)	6	25(n=302)	6	25	C	25(n=274)	55	25(n=704)	66	24	F	24(n=1,188)	487	24(n=2,049)	697
25	F	25(n=181)	33	25(n=302)	38	25	D	25(n=274)	9	25(n=704)	13	25	A	25(n=280)	159	25(n=480)	225
26	A	26(n=358)	165	26(n=567)	216	25	E	25(n=274)	7	25(n=704)	9	25	B	25(n=280)	2	25(n=480)	2
26	B	26(n=358)	6	26(n=567)	6	25	F	25(n=274)	237	25(n=704)	477	25	C	25(n=280)	67	25(n=480)	82
26	C	26(n=358)	85	26(n=567)	91	26	A	26(n=258)	98	26(n=596)	154	25	D	25(n=280)	20	25(n=480)	27
26	D	26(n=358)	32	26(n=567)	37	26	B	26(n=258)	5	26(n=596)	5	25	E	25(n=280)	3	25(n=480)	4
26	E	26(n=358)	4	26(n=567)	4	26	C	26(n=258)	47	26(n=596)	60	25	F	25(n=280)	109	25(n=480)	140
26	F	26(n=358)	164	26(n=567)	213	26	D	26(n=258)	13	26(n=596)	14	26	A	26(n=1,616)	768	26(n=2,934)	1114
27	A	27(n=3)	1	27(n=8)	1	26	E	26(n=258)	14	26(n=596)	15	26	B	26(n=1,616)	27	26(n=2,934)	27
27	C	27(n=3)	1	27(n=8)	1	26	F	26(n=258)	182	26(n=596)	348	26	C	26(n=1,616)	563	26(n=2,934)	705
27	F	27(n=3)	3	27(n=8)	6	27	A	27(n=7)	3	27(n=8)	3	26	D	26(n=1,616)	101	26(n=2,934)	118
						27	F	27(n=7)	5	27(n=8)	5	26	E	26(n=1,616)	25	26(n=2,934)	26
												26	F	26(n=1,616)	680	26(n=2,934)	944
												27	A	27(n=7)	2	27(n=9)	2
												27	C	27(n=7)	4	27(n=9)	4
												27	F	27(n=7)	3	27(n=9)	3
